# Supplementary material for: Sustainability Evaluation of Immobilized Acid-Adapted Microalgal Technology in Acid Mine Drainage Remediation following Emergy and Carbon Footprint Analysis
Source: Molecules. 2022 Feb 2;27(3):1015. doi: 10.3390/molecules27031015 (PMC8839157; doi:10.3390/molecules27031015)
Supplement: Supplementary file 1 [file molecules-27-01015-s001.zip]

Archive with 1 entries (1 files):
- molecules-1550323-supplementary.pdf
